# Supplementary material for: Structural basis of metalloid transport by the arsenite efflux pump ArsB
Source: Nat Commun. 2026 May 18;17:6545. doi: 10.1038/s41467-026-73273-z (PMC13381914; doi:10.1038/s41467-026-73273-z)
Supplement: Supplementary file 4 — Source Data [file 41467_2026_73273_MOESM4_ESM.xlsx]

## Sheet: Fig. 2e
Variant	[As(III)] (mM)	Rep1	Rep2	Rep3	Rep4		Variant	[As(III)] (mM)	Rep1	Rep2	Rep3	Rep4
Empty	0	0.827	0.835	0.802	0.774		Empty	0	0.827	0.835	0.802	0.774
	3	0.293	0.25	0.316	0.251			3	0.293	0.25	0.316	0.251
ArsB	0	0.395	0.337	0.301	0.346		ArsB	0	0.395	0.298	0.301	0.346
	3	0.335	0.376	0.33	0.35			3	0.335	0.376	0.33	0.35
N111A	0	0.705	0.676	0.69	0.695		F60A	0	0.34	0.304	0.315	0.331
	3	0.241	0.165	0.137	0.228			3	0.175	0.118	0.126	0.099
D112A	0	0.278	0.3	0.334	0.333		L159A	0	0.524	0.572	0.524	0.583
	3	0.193	0.198	0.146	0.115			3	0.109	0.196	0.202	0.199
N158A	0	0.44	0.427	0.449	0.471		V160A	0	0.575	0.516	0.538	0.548
	3	0.331	0.321	0.356	0.312			3	0.679	0.587	0.599	0.605
N337A	0	0.42	0.514	0.523	0.526		M338A	0	0.431	0.428	0.48	0.485
	3	0.223	0.19	0.102	0.104			3	0.146	0.245	0.325	0.162
S380A	0	0.228	0.276	0.257	0.25		L381A	0	0.342	0.409	0.401	0.404
	3	0.087	0.089	0.089	0.09			3	0.181	0.187	0.257	0.334

## Sheet: Fig. 4a
Variant	[As(III)] (mM)	Rep1	Rep2	Rep3	Rep4
WT ArsB pH 5	0	0.442	0.401	0.432	0.417
	2	0.447	0.388	0.434	0.436
	4	0.351	0.386	0.416	0.426
	6	0.299	0.377	0.36	0.403
	8	0.348	0.349	0.325	0.323
	10	0.303	0.339	0.336	0.336
WT ArsB pH 6	0	0.779	0.807	0.739	0.804
	2	0.617	0.653	0.641	0.511
	4	0.519	0.62	0.635	0.771
	6	0.459	0.514	0.544	0.588		,
	8	0.45	0.438	0.458	0.496
	10	0.43	0.424	0.283	0.395
WT ArsB pH 7	0	0.771	0.603	0.698	0.751
	2	0.516	0.567	0.55	0.583
	4	0.382	0.454	0.458	0.533
	6	0.327	0.328	0.397	0.407
	8	0.227	0.38	0.286	0.327
	10	0.329	0.164	0.158	0.346
WT ArsB pH 8	0	0.636	0.787	0.757	0.72
	2	0.548	0.533	0.479	0.592
	4	0.414	0.417	0.388	0.231
	6	0.345	0.272	0.311	0.17
	8	0.265	0.306	0.245	0.261
	10	0.143	0.131	0.111	0.133

## Sheet: Fig. 4c
Variant	[As(III)] (mM)	Rep1	Rep2	Rep3	Rep4
Empty	0	0.827	0.835	0.802	0.774
	3	0.293	0.25	0.316	0.251
ArsB	0	0.395	0.298	0.301	0.346
	3	0.335	0.376	0.33	0.35
ArsB D112N	0	0.367	0.278	0.3	0.334
	3	0.193	0.225	0.198	0.146
ArsB D148N	0	0.353	0.277	0.305	0.354
	3	0.211	0.184	0.247	0.228
ArsB D370N	0	0.338	0.294	0.316	0.384
	3	0.294	0.305	0.329	0.326
ArsB D112N/D148N	0	0.296	0.282	0.271	0.263
	3	0.103	0.106	0.097	0.097
ArsB D112N/D370N	0	0.632	0.513	0.588	0.615
	3	0.192	0.261	0.272	0.33
ArsB D148N/D370N	0	0.471	0.407	0.427	0.472
	3	0.148	0.159	0.159	0.19
ArsB D112N/D148N/D370N	0	0.354	0.402	0.363	0.385
	3	0.117	0.168	0.231	0.224
ArsB K374M	0	0.571	0.581	0.59	0.635
	3	0.394	0.349	0.199	0.283

## Sheet: Fig. 4d
Variant	[As(III)] (mM)	Rep1	Rep2	Rep3	Rep4
D112N pH 5	0	0.124	0.14	0.154	0.147
	6	0.104	0.102	0.102	0.102
D112N pH 6	0	0.248	0.251	0.271	0.293
	6	0.114	0.108	0.112	0.104
D112N pH 7	0	0.365	0.401	0.399	0.359
	6	0.178	0.094	0.149	0.094
D112N pH 8	0	0.301	0.249	0.38	0.332
	6	0.091	0.096	0.101	0.094
D148N pH 5	0	0.129	0.136	0.139	0.115
	6	0.093	0.105	0.109	0.091
D148N pH 6	0	0.882	0.856	0.834	0.822
	6	0.093	0.115	0.102	0.093
D148N pH 7	0	0.774	0.773	0.723	0.745
	6	0.101	0.139	0.094	0.093
D148N pH 8	0	0.746	0.66	0.656	0.656
	6	0.128	0.103	0.097	0.094
ArsB pH 5	0	0.442	0.401	0.432	0.417
	6	0.299	0.377	0.36	0.403
ArsB pH 6	0	0.779	0.807	0.739	0.804
	6	0.459	0.514	0.544	0.588
ArsB pH 7	0	0.771	0.603	0.698	0.751
	6	0.327	0.328	0.397	0.407
ArsB pH 8	0	0.636	0.787	0.757	0.72
	6	0.345	0.272	0.311	0.17

## Sheet: SI Fig. 1b
Variant	As(III), mM	replicate 1	replicate 2	replicate 3
EcArsB-GpA-GFP-His	0	0.761	0.745	0.778
	3	0.626	0.595	0.587
EcArsB-His	0	0.395	0.337	0.301
	3	0.335	0.376	0.33
Empty vector	0	0.827	0.835	0.802
	3	0.293	0.25	0.316

## Sheet: SI Fig. 2a gel
	lane 1	Ni-elution					lane 1	HRV-3C protease cleaved
	lane 2	HRV-3C protease cleaved					lane 2	flow-through from Ni rebind
	lane 3	ladder					lane 3	Ni rebind wash 1
							lane 4	Ni rebind wash 2
							lane 5	Ni rebind elution (not used)
							lane 6	SEC P1 fraction 1
							lane 8	SEC P1 fraction 2
							lane 9	SEC P1 fraction 3
							lane 10	SEC P2 fraction 1
							lane 11	SEC P2 fraction 2
							lane 12	ladder

## Sheet: SI Fig. 3a gel
	lane 1	ladder					lane 1	SEC injection
	lane 2	detergent extract					lane 2	SEC P1 fraction 1
	lane 3	Ni elution					lane 3	SEC P1 fraction 2
	lane 4	HRV-3C protease cleaved					lane 4	SEC P1 fraction 3
	lane 5	flow-through from Ni rebind					lane 5	SEC P1 fraction 4
	lane 6	Ni rebind wash 1					lane 6	SEC P2 fraction 1
	lane 7	Ni rebind wash 2					lane 7	SEC P2 fraction 2
							lane 8	ladder

## Sheet: SI Fig. 15
	Variant	[As(III)] (mM)	Rep1	Rep2	Rep3	Rep4
	Empty pH 5	0	0.31	0.307	0.305	0.313
		2	0.042	0.036	0.039	0.034
		4	0.039	0.049	0.055	0.037
		6	0.056	0.054	0.06	0.046
		8	0.098	0.108	0.079	0.062
		10	0.144	0.115	0.162	0.084
	Empty pH 6	0	0.534	0.48	0.446	0.462
		2	0.194	0.147	0.185	0.13
		4	0.212	0.151	0.194	0.177
		6	0.134	0.082	0.144	0.179
		8	0.06	0.039	0.072	0.1
		10	0.116	0.07	0.154	0.099
	Empty pH 7	0	0.406	0.426	0.399	0.503
		2	0.03	0.035	0.032	0.017
		4	0.042	0.036	0.02	0.02
		6	0.039	0.04	0.027	0.023
		8	0.057	0.036	0.027	0.024
		10	0.071	0.061	0.026	0.037
	Empty pH 8	0	0.476	0.445	0.385	0.431
		2	0.082	0.049	0.053	0.026
		4	0.115	0.047	0.036	0.025
		6	0.119	0.058	0.043	0.027
		8	0.073	0.072	0.024	0.033
		10	0.106	0.075	0.023	0.018
